# Supplementary material for: Unusual conservation of mitochondrial gene order in Crassostrea oysters: evidence for recent speciation in Asia
Source: BMC Evol Biol. 2010 Dec 28;10:394. doi: 10.1186/1471-2148-10-394 (PMC3040558; doi:10.1186/1471-2148-10-394)
Supplement: Additional file 2 — Table S2: The ratio of nonsynonymous and synonymous substitutions (Ka/Ks) estimated with Ka_Ks calculator in all 12 protein genes of seven Crassostrea oysters. [file 1471-2148-10-394-S2.XLS]

## Sheet: Sheet1
	cox1	cox2	cox3	cob	atp6	nad1	nad2	nad3	nad4	nad4L	nad5	nad6
C.gig_C.vir	0.0116376	0.00999831	0.0833118	0.0556388	0.0617048	0.0512431	0.176186	0.0594477	0.0549561	0.0798193	0.0915078	0.1237
C.gig_C.ang	0.00821606	0.001	0.062684	0.0420835	0.0380688	0.0808863	0.252895	0.0548536	0.076289	0.0754718	0.182398	0.138454
C.gig_C.ari	0.0106399	0.00365198	0.0750766	0.0693637	0.0107183	0.0585726	0.150337	0.105395	0.0855797	0.0756291	0.102933	0.264923
C.gig_C.sik	0.00581815	0.001	0.0303058	0.0519551	0.0206347	0.0535946	0.075088	0.0324807	0.0632597	0.0151696	0.115621	0.116355
C.gig_C.hon	0.00919074	0.00728123	0.0290146	0.0448007	0.0116047	0.0555499	0.0696686	0.0559198	0.06237	0.0355609	0.0804415	0.132091
C.gig_C. ir	0.00465618	0.0120864	0.0687406	0.0734499	0.0126721	0.0686415	0.121651	0.0269411	0.061133	0.0192204	0.0651116	0.131145
C.vir_C.ang	0.0116231	0.0104707	0.083741	0.0567975	0.0611595	0.0495564	0.172384	0.0613658	0.0550346	0.0840831	0.0886961	0.131979
C.vir_C.ari	0.0104338	0.00934823	0.0952804	0.0587837	0.0631451	0.0483301	0.166528	0.0703664	0.0623072	0.0543724	0.0979091	0.135785
C.vir_C.sik	0.010933	0.0102291	0.0847441	0.0533118	0.0557476	0.0530337	0.165961	0.0623786	0.0610483	0.0624284	0.1	0.124665
C.vir_C.hon	0.00994504	0.00989142	0.0812223	0.0493499	0.0577099	0.0448819	0.142036	0.0516369	0.0507795	0.0529444	0.0859489	0.103772
C.vir_C. ir	0.0115609	0.0125462	0.087338	0.0669632	0.0598812	0.0451567	0.170584	0.0542661	0.0533537	0.0512163	0.0976125	0.106464
C.ang_C.ari	0.0101185	0.0037491	0.0773308	0.074631	0.00698422	0.0526523	0.137827	0.104548	0.0860988	0.0684507	0.0926879	0.265767
C.ang_C.sik	0.00497648	0.001	0.0324247	0.0453437	0.0139678	0.0428466	0.0848688	0.0442195	0.0621173	0.0219048	0.103926	0.117064
C.ang_C.hon	0.00844255	0.00776417	0.0268204	0.0468554	0.0102881	0.0484205	0.0745285	0.0364495	0.0660847	0.029416	0.0748365	0.123894
C.ang_C. ir	0.00354376	0.0129845	0.0661355	0.0756694	0.0112645	0.0641479	0.139408	0.024175	0.0562126	0.0186566	0.0603102	0.121883
C.ari_C.sik	0.00799408	0.00473955	0.0688176	0.0666123	0.0214159	0.0505004	0.161204	0.160868	0.0897411	0.0598674	0.103176	0.219842
C.ari_C.hon	0.00606487	0.00462312	0.0610736	0.0837003	0.00784833	0.0440627	0.107713	0.12863	0.0521387	0.0814747	0.0878371	0.1863
C.ari_C. ir	0.00974931	0.007885	0.0554213	0.0837841	0.00691729	0.0592997	0.0770648	0.109705	0.0803961	0.0475385	0.0811551	0.125269
C.sik_C.hon	0.0053566	0.00800534	0.0290038	0.0361472	0.0227993	0.0465423	0.0788277	0.0624816	0.0509405	0.0491812	0.0953464	0.0962708
C.sik_C. ir	0.00535993	0.0213246	0.0598757	0.066541	0.0145121	0.04307	0.102771	0.0232111	0.0540041	0.0254859	0.0701198	0.106858
C.hon_C. ir	0.00508945	0.012142	0.0442377	0.0414811	0.00864048	0.02723	0.0437824	0.0282287	0.0554357	0.025271	0.0784189	0.0560686
